# Supplementary material for: Haptic Nudging Using a Wearable Device to Promote Upper Limb Activity during Stroke Rehabilitation: Exploring Diurnal Variation, Repetition, and Duration of Effect
Source: Behav Sci (Basel). 2023 Dec 2;13(12):995. doi: 10.3390/bs13120995 (PMC10740938; doi:10.3390/bs13120995)
Supplement: Supplementary file 1 [file behavsci-13-00995-s001.zip]

Archive with 1 entries (1 files):
- behavsci-2685653-supplementary.pdf
